# Supplementary material for: Plasma Fibulin-5 Levels as an Independent Predictor of a Poor Outcome after an Aneurysmal Subarachnoid Hemorrhage
Source: Int J Mol Sci. 2022 Dec 2;23(23):15184. doi: 10.3390/ijms232315184 (PMC9740042; doi:10.3390/ijms232315184)
Supplement: Supplementary file 1 [file ijms-23-15184-s001.zip]

Archive with 1 entries (1 files):
- ijms-2019616-supplementary.pdf
